# Supplementary material for: ONECUT2 is a driver of neuroendocrine prostate cancer
Source: Nat Commun. 2019 Jan 17;10:278. doi: 10.1038/s41467-018-08133-6 (PMC6336817; doi:10.1038/s41467-018-08133-6)
Supplement: Supplementary file 3 — Supplementary Data 1 [file 41467_2018_8133_MOESM3_ESM.xlsx]

## Sheet: Figure 2g
		Relative cell number
	PC3-N-siCtrl-1	0.987313
	PC3-N-siCtrl-2	0.967164
	PC3-N-siCtrl-3	1.04552
	PC3-N-siOC2-#1-1	0.190299
	PC3-N-siOC2-#1-2	0.228358
	PC3-N-siOC2-#1-3	0.208209
	PC3-N-siOC2-#2-1	0.161194
	PC3-N-siOC2-#2-2	0.219403
	PC3-N-siOC2-#2-3	0.102985
	PC3-H-siCtrl-1	1.46866
	PC3-H-siCtrl-2	1.35896
	PC3-H-siCtrl-3	1.39478
	PC3-H-siOC2-#1-1	0.259701
	PC3-H-siOC2-#1-2	0.335821
	PC3-H-siOC2-#1-3	0.396269
	PC3-H-siOC2-#2-1	0.235075
	PC3-H-siOC2-#2-2	0.199254
	PC3-H-siOC2-#2-3	0.0850746

## Sheet: Figure 2h
		Relative cell number
	PC3-N-siCtrl-1	0.974026
	PC3-N-siCtrl-2	0.779221
	PC3-N-siCtrl-3	1.24675
	PC3-N-siOC2-#1-1	0.350649
	PC3-N-siOC2-#1-2	0.584416
	PC3-N-siOC2-#1-3	0.116883
	PC3-N-siOC2-#2-1	0.194805
	PC3-N-siOC2-#2-2	0.233766
	PC3-N-siOC2-#2-3	0.350649
	PC3-H-siCtrl-1	2.02597
	PC3-H-siCtrl-2	1.94805
	PC3-H-siCtrl-3	1.90909
	PC3-H-siOC2-#1-1	0.194805
	PC3-H-siOC2-#1-2	0.779221
	PC3-H-siOC2-#1-3	0.545455
	PC3-H-siOC2-#2-1	0.428571
	PC3-H-siOC2-#2-2	0.38961
	PC3-H-siOC2-#2-3	0.623377

## Sheet: Figure 3a
								anti-HIF1A	NB100-479, Novus
								anti-ONECUT2	ab28466, Abcam
								anti-GAPDH	(ab1791, Abcam)

## Sheet: Figure 3c
Sample	Gene	Relative expression
PC3-N-siCtrl-1	ANGPTL4	0.994576
PC3-N-siCtrl-2	ANGPTL4	1.00545
PC3-N-siOC2-#1-1	ANGPTL4	1.34377
PC3-N-siOC2-#1-2	ANGPTL4	1.52106
PC3-N-siOC2-#2-1	ANGPTL4	1.99548
PC3-N-siOC2-#2-2	ANGPTL4	1.98619
PC3-H-siCtrl-1	ANGPTL4	135.195
PC3-H-siCtrl-2	ANGPTL4	126.687
PC3-H-siOC2-#1-1	ANGPTL4	17.4775
PC3-H-siOC2-#1-2	ANGPTL4	18.6268
PC3-H-siOC2-#2-1	ANGPTL4	21.7362
PC3-H-siOC2-#2-2	ANGPTL4	22.1706
PC3-N-siCtrl-1	ADM	0.982809
PC3-N-siCtrl-2	ADM	1.01749
PC3-N-siOC2-#1-1	ADM	1.82514
PC3-N-siOC2-#1-2	ADM	1.75836
PC3-N-siOC2-#2-1	ADM	1.17127
PC3-N-siOC2-#2-2	ADM	1.18295
PC3-H-siCtrl-1	ADM	101.387
PC3-H-siCtrl-2	ADM	99.2679
PC3-H-siOC2-#1-1	ADM	41.9124
PC3-H-siOC2-#1-2	ADM	41.2491
PC3-H-siOC2-#2-1	ADM	45.2447
PC3-H-siOC2-#2-2	ADM	42.457

## Sheet: Figure 3e
		anti-ONECUT2	ab28466, Abcam								anti-SMAD3 (ab40854, Abcam),
		anti-GAPDH	(ab1791, Abcam)
	Sample	Gene	Relative expression
	PC3-N-siCtrl-1	SMAD3	0.981111
	PC3-N-siCtrl-2	SMAD3	0.984813
	PC3-N-siCtrl-3	SMAD3	1.03497
	PC3-N-siOC2-#1-1	SMAD3	0.422252
	PC3-N-siOC2-#1-2	SMAD3	0.41747
	PC3-N-siOC2-#1-3	SMAD3	0.466053
	PC3-N-siOC2-#2-1	SMAD3	0.122953
	PC3-N-siOC2-#2-2	SMAD3	0.124316
	PC3-N-siOC2-#2-3	SMAD3	0.134776
	PC3-H-siCtrl-1	SMAD3	1.40706
	PC3-H-siCtrl-2	SMAD3	1.52976
	PC3-H-siCtrl-3	SMAD3	1.44291
	PC3-H-siOC2-#1-1	SMAD3	0.607499
	PC3-H-siOC2-#1-2	SMAD3	0.579966
	PC3-H-siOC2-#1-3	SMAD3	0.611117
	PC3-H-siOC2-#2-1	SMAD3	0.190656
	PC3-H-siOC2-#2-2	SMAD3	0.172398
	PC3-H-siOC2-#2-3	SMAD3	0.197736

## Sheet: Figure 4b
Sample	Gene	Relative expression
N-EV	PEG10	0.528554
N-EV	PEG10	0.345194
N-EV	PEG10	2.52559
N-EV	PEG10	0.600661
N-OC2	PEG10	3.21554
N-OC2	PEG10	4.03909
N-OC2	PEG10	2.90976
N-OC2	PEG10	2.48975
H-EV	PEG10	3.1874
H-EV	PEG10	3.49988
H-EV	PEG10	2.66055
H-EV	PEG10	5.19399
H-OC2	PEG10	11.1708
H-OC2	PEG10	8.6795
H-OC2	PEG10	11.9113
H-OC2	PEG10	12.0345

## Sheet: Figure 5e
group\day	14	16	18	21	24	26	28	30	33
shCtrl_Vehicle	0	0	14.8955	60.025	243.648	820.816	872.85	NA	NA
shCtrl_Vehicle	0	0	19.652	125.023	289.132	454.072	608.634	NA	NA
shCtrl_Vehicle	56.448	132.618	154.791	348.48	396.05	509.913	871.2	NA	NA
shCtrl_Vehicle	8.4375	75.429	119.556	158.143	455.455	541.018	744.15	NA	NA
shCtrl_Vehicle	0	5.324	12.1945	150.381	480.858	588.799	787.176	NA	NA
shCtrl_Vehicle	0	0.55	10.976	16.384	32.8	138.384	228.267	NA	NA
shCtrl_Vehicle	0.55	3.249	45.5625	108	310.4	310.4	467.339	NA	NA
shCtrl_TH302	0.55	0.9075	18	35.2	79.524	103.518	98.5938	NA	NA
shCtrl_TH302	0	0	1.372	8.788	71.25	126.15	125.44	NA	NA
shCtrl_TH302	0	0	0	17.9685	48.668	98.3125	105.875	NA	NA
shCtrl_TH302	0	0	0	0	0	9.8415	25.3265	NA	NA
shCtrl_TH302	0	0	6.912	21.4375	65	141.537	152.626	NA	NA
shCtrl_TH302	0	0	0	7.8125	32	87.725	94.64	NA	NA
shOC2_Vehicle	0	0	2.916	12.544	100.602	114.464	229.992	NA	NA
shOC2_Vehicle	0	1.08	2.25	25.272	108	145.926	194.078	442.786	486
shOC2_Vehicle	0	0	7.8125	16.896	108	143.748	171.5	352.8	636.54
shOC2_Vehicle	0	0	2.304	13.95	55.225	95.2875	117.212	340.605	384.168
shOC2_Vehicle	0	0	0	0	80.19	87.5	272	566.155	704.114
shOC2_Vehicle	1.08	3.564	8.788	28.158	87.725	102.85	152.626	493.973	615.322
shOC2_Vehicle	0	0	0	0	143.65	157.115	83.75	318.028	961
shOC2_Vehicle	0	0	1.08	7.8125	16.384	42.527	54.1205	275.684	500
shOC2_TH302	0	0	0.6655	6.05	25.088	58.8245	70.304	125.023	500
shOC2_TH302	0	0	13.52	28.88	99.7195	132.878	169.136	490.398	802.816
shOC2_TH302	0.55	2.1375	5.8	28.88	92.3355	168.683	233.289	495.144	774.4
shOC2_TH302	0	0	0	0	32	59.904	109.33	228.096	600
shOC2_TH302	0	3.61	28.88	42.592	87.5	121.104	152.806	428.688	594.104
shOC2_TH302	0	0	5.808	5.808	19.652	70	66.3255	125.023	186.624
shOC2_TH302	0	0	0	0	14.8955	47.5875	83.1875	137.312	285.894

## Sheet: Figure 5g
group\day	9	11	13	16	18	20	23
EV_Vehicle	28.749	65	74.36	128.797	277.248	552.96	938.975
EV_Vehicle	23.328	29.6595	34.4605	59.904	131.4	288.99	585.844
EV_Vehicle	41.6025	68.4285	75	159.744	367.84	756.25	1103.38
EV_Vehicle	20.691	29.6595	94.08	142.228	274.36	576	849.139
EV_Vehicle	28.88	45.5625	81.461	119.487	247.5	530	871.2
EV_Vehicle	4	16.384	27.436	78.652	154.213	280.845	857.736
EV_Vehicle	23.12	29.602	39.7535	95.8455	241.875	332.8	937.697
EV_TH302	18.944	41.6025	62.9565	86.436	128.576	259.7	562.176
EV_TH302	9.8415	10.976	21.4375	83.1875	143.258	285.948	1089.99
EV_TH302	23.328	55.296	68.9265	130.235	149.916	352.616	649.221
EV_TH302	19.0575	37.044	66.25	122.786	254.144	509.913	1000.8
EV_TH302	45.5625	95.8455	100.719	144.869	283.024	689.062	1264.76
EV_TH302	9.8415	23.328	48.668	92.5965	150.381	216.302	475.398
EV_TH302	42.527	46.464	70.227	118.588	254.144	627.264	822.8
EV_TH302	26.6955	71.656	87.48	157.696	343.188	518.848	1044
group\day	9	11	13	16	18	21	23
OC2_Vehicle	48.668	53.016	61.2255	117.212	183.298	470.596	760.438
OC2_Vehicle	45.5625	55.296	111.392	161.84	462.721	826.562	910.318
OC2_Vehicle	39.7535	60.75	76.25	87.88	182.648	428.688	567.018
OC2_Vehicle	23.976	34.4605	41.6025	99.825	227.812	451.584	647.352
OC2_Vehicle	75.843	91.854	173.776	240.318	432.45	756.25	903.474
OC2_Vehicle	62.5	77.064	130.977	191.558	509.652	854.456	879.462
OC2_TH302	34.4	34.4	59.643	79.768	162.729	265.696	320.339
OC2_TH302	28.158	34.2225	42.527	50.784	143.258	233.438	384.75
OC2_TH302	17.9685	18.513	29.602	46.746	116.573	227.85	292.032
OC2_TH302	27.436	26.011	32	48.668	69.12	203.35	279.864
OC2_TH302	29.6595	39.7535	48.6	58.8245	94.77	463.89	478.325
OC2_TH302	29.6595	26.6955	51.9115	87.725	262.4	520.704	585

## Sheet: Figure 5h
NEPC PDX LTL545
Treatment\day	0	2	4	7	9	11	14
Vehicle	1	2.59271	5.04585	8.14067	9.22086	11.9365	17.9012
Vehicle	1	2.73407	4.30898	7.36843	8.00525	10.9321	12.7215
Vehicle	1	1.8158	4.37665	6.47231	10.7115	13.2042	16.0509
Vehicle	1	2.49749	7.52374	9.87582	13.6513	17.7502	21.8361
TH-302	1	1.18663	1.93078	2.83133	2.59424	3.15577	4.69336
TH-303	1	1.07699	2.53968	2.23936	2.6258	3.94477	3.31236
TH-304	1	1.15725	1.35988	1.96793	1.85047	1.49938	1.81555
TH-305	1	1.53098	1.44592	1.59761	1.96256	1.28031	0.800668
adeno-CRPC PDX LTL484
Treatment\day	0	2	4	7	9	11	14
Vehicle	1	1.21903	1.35028	1.56842	1.65	2.16132	2.16132
Vehicle	1	1.21275	1.87578	3.54375	4.48906	4.75312	5.3465
Vehicle	1	1.47127	2.32993	3.11479	3.38039	4.94966	5.41154
Vehicle	1	1.45655	2.12058	2.39625	2.89549	3.30968	4.56992
Vehicle	1	1.10901	1.20541	1.49059	1.73532	1.94462	2.09319
TH-302	1	0.941205	1.12754	1.3228	1.21199	1.474	1.7143
TH-302	1	0.827113	1.00961	1.44648	1.42991	1.50248	1.65545
TH-302	1	1.02385	1.0028	1.71079	1.19537	1.53218	1.92522
TH-302	1	1.25664	2.41492	2.5486	2.9806	3.68263	4.40338
TH-302	1	1.30511	1.93644	2.4519	2.74052	2.92461	3.46128

## Sheet: Sup Fig 4a
													anti-ONECUT2	ab28466, Abcam
													anti-GAPDH	(ab1791, Abcam)

[truncated: 9 more sheets: Sup Fig 4b, Sup Fig 4c, Sup Fig 4f, Sup Fig 6c, Sup Fig 7a, Sup Fig 9c, Sup Fig 10a, Sup Fig 11b, Sup Fig 11e]
